# Supplementary material for: L2S2: chemical perturbation and CRISPR KO LINCS L1000 signature search engine
Source: Nucleic Acids Res. 2025 May 1;53(W1):W338–50. doi: 10.1093/nar/gkaf373 (PMC12230732; doi:10.1093/nar/gkaf373)
Supplement: gkaf373_Supplemental_Files [file gkaf373_supplemental_files.zip]

Archive with 2 entries (2 files):
- Supplementary Figures.pdf
- tableS1.xlsx
