# Supplementary material for: L2S2: chemical perturbation and CRISPR KO LINCS L1000 signature search engine
Source: Nucleic Acids Res. 2025 May 1;53(W1):W338–50. doi: 10.1093/nar/gkaf373 (PMC12230732; doi:10.1093/nar/gkaf373)
Supplement: gkaf373_Supplemental_Files [file gkaf373_supplemental_files.zip › tableS1.xlsx]

## Sheet: Sheet1
Cluster	Enrichr Link	Consensus Genes
0	https://maayanlab.cloud/Enrichr/enrich?dataset=1937d5fd60a9cb3716229da1cb918819	DNAJA1,RRS1,MAT2A,TUBB4B,GNL3,AHSA1,PDCD11,NOLC1,SLC25A32,PPRC1,SRM,PWP2,EIF3B,DDX21,ODC1,DKC1,SLC39A14,RRP1B,CCDC86,PFKP,NOP2,HNRNPAB,NOP56,TSR1,PA2G4,PUS7,GINS2,RRM2,CDCA4,PGAM1,TYMS,CDK1,PCLAF,TUBB,MCM2,MCM10,TK1,ATAD2,HELLS,MCM6,MELK,PCNA,CDK4,CCNA2,CDC25A,ESPL1,RACGAP1,UNG,TPX2,FBL,MCM7,MCM5,PLK1,AURKB,CDC6,FOXM1,MRPL12,TRIP13,MTHFD2,MCM4,TACC3,PRMT1,UBE2S,CDC45,ZWINT,MTHFD1,EZH2,KIF20A,LDHB…
1	https://maayanlab.cloud/Enrichr/enrich?dataset=acdaa500035b2b7092ac87ff3c605fea	CCNA2,ASPM,SHCBP1,CDC25A,RAD54L,NEK2,GINS2,RAD51AP1,RRM2,CEP55,RACGAP1,ECT2,RFC3,TPX2,MCM7,CDCA4,RRM1,NCAPG2,AURKB,CDC6,FOXM1,PRIM1,BIRC5,FANCI,CKS1B,TRIP13,CENPF,CDT1,MCM4,MAD2L1,RAD51,TYMS,TROAP,PTTG1,CDK1,CDC45,NCAPH,PCLAF,ZWINT,KIF15,EZH2,KIF20A,DLGAP5,DBF4,HJURP,KPNA2,OIP5,GINS1,MCM2,CDCA8,MCM10,MCM3,KIF4A,NDC80,CENPM,CDC25C,SPAG5,AURKA,CENPU,NCAPD3,TK1,HMGB1,KIF23,DTL,RNASEH2A,GTSE1,ATAD2,M…
2	https://maayanlab.cloud/Enrichr/enrich?dataset=5650d434063fb7f1667110e71a826668	MYL2,MMP12,TNNI1,MYL4,LGALS3BP,CAMP,THSD7A,BAALC,SCD,ASS1,ID1,SNCA,JAG1,RND3,HBB,MT1M,TENM1,MT1F,ARG1,MT1X,GPM6A,CLU,CDH5,DACH1,LTF,ACKR3,THY1,MSX1,MT1G,PLN,MT2A,MT1E,PSAP
3	https://maayanlab.cloud/Enrichr/enrich?dataset=43387a51d1960ec374eb73a9e37270ca	CCN2,RCAN1,CCN1,RND3,NFKBIA,SERPINE1,TNFAIP3,SLC20A1,GDF15,CXCL8,G0S2,JUN,HBEGF,FOSB,F3,C3,TFPI2,TGM2,SPP1,CA12,CDKN1A,FTH1,CXCL1,FSTL1,CAV1,TXNIP,PMEPA1,MMP10,THBS1,SPARC,CXCL12,CYP1A1,MICAL2,ANXA3,SERPINB2,CXCL2,PHLDA1,DUSP4,NQO1,PPP1R15A,INSIG1,IER3,SQSTM1,PTX3,TRIB3,CD55,CCL2,DDIT3,CD44,MET,DKK1,GPRC5A,MYOF,GADD45A,PFKFB3,SIK1,ID1,PDIA4,XBP1,NR4A1,IL1RN,RGS4,SPRY2,HMGA2,DUSP5,KLF6,AKAP12,INHB…
4	https://maayanlab.cloud/Enrichr/enrich?dataset=6ce252e8ea3788bd917f4c8391b74ce4	ARHGAP29,MSH2,ASPM,NEK2,CEP55,TPX2,NCAPG2,ACAT2,BIRC5,FANCI,CCNB1,CDK1,BRCA1,CDC45,NCAPH,ZWINT,KIF20A,DLGAP5,MCM2,RFC4,KIF4A,SPAG5,ATAD2,MYBL2,TTK,HADH,NUCKS1,MKI67,NUSAP1,HMMR,KIF14,MCM6,DHFR,SMC2,STMN1,UBR7,BUB1,CDKN3,TOP2A,PRC1,CBS,DPYSL2,SLC7A1,CBX5,MACF1,MYH10,LAPTM4B,ZNF395,AHNAK,NELL2,LBR,DTL,PSAT1,IFIT1,IFI44L,IFITM1,HPGD,IFI6,STAT1,IFIH1,OAS3,ASNS,SLC7A5,CREB3L2,SLC26A2,AKAP12,PNMA2,SLC3…
5	https://maayanlab.cloud/Enrichr/enrich?dataset=61d34c6921afad019c2d8f61903e3c52	HMOX1,SLC7A11,AKR1C3,IFIT1,AKR1B10,BTG2,CDKN1A,DDIT4,MDM2,RHOB,ATF3,HLA-DRB1,PI3,CAV1,HSP90AB1,C3,GDF15,KRT17,KRT19,KRT14,CLU,MMP1,CXCL5,KRT6A,APOB,AKR1C1,SLPI,IFIT3,RSAD2,CFB,S100P,OASL,LCN2,CCL5,PHLDA3,TNFRSF10B,FDXR,CYP1B1,KRT5,DSG1,AGR2,CXCL1,NQO1,ISG15,FTH1,S100A9,PLK2,SESN1,RPS27L,AKR1C2,CCL19,TXNRD1,TNFSF10,S100A8,SPRR3,CYFIP2,CXCL8,FGG,ANXA1,SPP1,TP53I3,FGB,ZMAT3,CP,HSP90AA1,HSPD1,HSPA8,H…
6	https://maayanlab.cloud/Enrichr/enrich?dataset=83ab0f305d54b9a3ba5ae8272b3c8fd3	RAD23B,AK4,CBS,INSIG1,SHMT2,PSAT1,ASNS,BCAT1,HMGCS1,PHGDH,MARCKS,KIF20A,SCD,MSMO1,ATF4,XBP1,HK2,DDIT4,SLC7A11,CHAC1,CCT5,RAN,NCL,NPM1,ANP32A,RANBP1,FEN1,HNRNPAB,NUCKS1,PCNA,TOP2A,MRTO4,CDC20,DDX21,EIF3A,RRP1B,HNRNPM,GGH,RRM2,TFRC,CEP55,RACGAP1,RRM1,NCAPG2,BIRC5,PLOD2,FANCI,MAD2L1,CCNB1,SMC4,HSPH1,NCAPH,PCLAF,HSPA8,ZWINT,KPNA2,GINS1,HSP90AA1,CHORDC1,NDC80,HSPD1,SPAG5,AURKA,DTL,ATAD2,HSPE1,TTK,TIME…
7	https://maayanlab.cloud/Enrichr/enrich?dataset=16edc9f839ff0c39c91e7bff17766e82	ZWINT,TIMP3,CHAC1,CENPF,CIT,NLRP2,PXDN,PLA2G4A,HSPA8,IFITM1,GSTT1,ALDH1A1,LCP1,UBE2C,PRC1,HSPA1A,CHI3L1,MXRA7,CAPG,PDZK1IP1,KIF20A,CDC20,SPP1,BRCA1,MYBL1,HMGB2,KRT19,ACP5,LPL,TSPYL5,SERPINF1,OAS1,LGALS3,CCN1,ADAMTS1,CA2,KLF2,MCM5,MYBL2,ODC1,HLA-A,HLA-B,HLA-DPA1,CD74,BST2,CYP1B1,S100B,RRM2,AQP1,CDKN1A,HLA-DRB1,HLA-DPB1,EIF5,JCHAIN,HLA-DMA,HBB,CCNE2,STC2,FOSB,IFI6,ATAD2,SPARC,RAD23B,HELLS,CENPE,DSP…
8	https://maayanlab.cloud/Enrichr/enrich?dataset=604781449cdddcefa47a3b7fbce632d9	KIF20A,TNC,KIF14,AHNAK,KLK10,ERAP2,CHAC1,GEM,ASNS,SERPINE2,IGFBP2,DDIT4,TSPAN13,SLC17A7,SPP1,NRP1,NLRP2,TACSTD2,SPINK5,ALDH3A2,CKB,MAGEA3,MAGEA6,MAGEA12,KRT13,KRT15,TTN,KRT5,MUC16,KRT6A,TMEM45A,POSTN,MYBPC1,KRT14,OAS1,MAFB,HSPA1A,FOS,JUN,ID1,STC1,HES1,FOSB,HLA-DQA1,FLG,NEBL,HLA-B,TGM2,MME,ANXA1,CHST2,CEACAM1,TFPI,EIF2S3,UBA1,RTN1,QPCT,ASS1,CXCL8,IFI27,ATF3,ASPM,CENPF,GLUL,PEG10,KLHL24,CXCL12,SOX9…
9	https://maayanlab.cloud/Enrichr/enrich?dataset=293b5b6ba439025b48ed8a65aaa3e361	ALDH1A3,KCTD12,ADAMTS1,ADGRL2,PXDN,NRCAM,L1CAM,GATM,SPATA20,AHNAK2,VEGFA,ASPM,RRAGD,BNIP3,AK4,P4HA1,INSIG1,SPRY1,PLOD2,IGFBP5,ADM,CDK1,PHLDA1,KIF20A,KDM3A,SCD,BST2,ENO2,ALCAM,PBX1,RHOBTB3,BNIP3L,DDIT4,IFITM1,SLC2A3,STC1,NUSAP1,HILPDA,PLIN2,HMGB2,TOP2A,PRC1,GREB1,CDC25B,NXN,BHLHE41,QPRT,NEFH,VAT1,ALDOC,QPCT,ITGA6,CDC42EP3,CAPN2,PDGFC,MAGEA3,MXRA7,BCHE,CNN3,ANK2,SMARCA1,MAGEA6,FEZ1,OBSL1,WNT5A,MEIS…
10	https://maayanlab.cloud/Enrichr/enrich?dataset=63c354c32916041d9d2a4e5524d48936	LGALS3BP,CPE,FBLN1,MGP,CD9,HSPB8,ENO2,SQSTM1,IGFBP2,EEF1A2,SERPINH1,NOTCH2,LPCAT1,DKK1,ATP9A,PEG10,EMP1,MYOF,SYBU,SELENBP1,CNN3,EMP2,CIT,TNS3,HSPB1,NDRG1,CYP51A1,ACAT2,MAFB,SREBF2,MARCKS,DHCR7,HSPA1A,SQLE,NUPR1,DHCR24,LSS,FDFT1,AKR1C3,FADS2,ARHGAP29,TNNT1,PLK2,CDC25B,ANXA6,CLU,EZR,INSIG1,PERP,SEMA3C,ACSL3,SAT1,HERPUD1,FTH1,F2RL1,S100A10,AHNAK,CCN1,SPARC,S100A11,PODXL,CAPN2,PHLDA1,ANXA3,FSTL1,TUBB…
11	https://maayanlab.cloud/Enrichr/enrich?dataset=bf519ccf17be20d898bbd51c8aec4fb3	ASPM,TPX2,NCAPG,TYMS,CDKN1B,ALOX5AP,CDK1,CDKN1A,DUSP6,HJURP,ZMAT3,CDKN2C,CXCL8,SQSTM1,KIF4A,NDC80,DNAJB2,SESN1,PTPRC,GTSE1,ATAD2,ADD3,MKI67,NUSAP1,GDF15,CIT,TXNIP,HMGB2,PRC1,LGALS3BP,SERPINE2,UBE2L6,GIMAP6,HERC5,MX2,DTL,MYBL2,GBP1,APOBEC3G,SEL1L3,PARP12,TRIM22,PLSCR1,IFI16,OAS3,CCNA2,PSAT1,ASNS,PLK1,FOXM1,BIRC5,CENPF,ANXA1,KIFC1,PHGDH,DAPK1,PCLAF,KIF15,KIF20A,DLGAP5,LMNB1,ASF1B,KIF11,CCNB2,STMN1,…
12	https://maayanlab.cloud/Enrichr/enrich?dataset=f614e8e904261f75ba44d7e3318c7500	NRCAM,CA2,SNAP25,L1CAM,PCSK1,SPOCK1,GAP43,MGP,REEP1,NPTX2,GPM6A,DNAJC6,SNAP91,SYT1,KCNK3,SCG2,TFPI2,NEFM,UCHL1,CLU,NEFH,BEX1,TSPAN7,VSNL1,S100B,QPCT,PRUNE2,HOXC6,FBLN1,TNNT1,IGFBP5,ASS1,AKR1C2,OLFM1,NFASC,COL4A5,ANXA1,ADAMTS1,GPRC5A,FSTL1,FHL1,BCHE,PDGFD,PROM1,SYNM,NID1,MCAM,CHGB,SFRP1,INA,RTN1,LMO2,MAOA,AK4,PTPRN2,PEG10,DACH1,SLC4A4,ZFPM2,NELL2,HSPA2,SERPINF1,AKAP12,AQP3,THBS2,PTPRD,SAMD4A,DHRS2…
13	https://maayanlab.cloud/Enrichr/enrich?dataset=738a589e3e92b14ba4963a6cbd29d97b	NDRG1,PERP,SLC7A5,BASP1,SLC38A1,KLF4,BNIP3,IFIT3,CBS,IFIT1,KRT18,ADAMTS1,TPM2,LOX,BST2,HK1,PFKP,VIM,ISG15,KIF20A,MYBL1,CTSB,MMP1,EREG,BTG1,SLC3A2,JAG1,ICAM1,SDC4,LAMC2,PLAUR,ODC1,KDM3A,NFIL3,HMGA2,TNIP1,PLAU,STC1,LIF,LAMB3,TNFAIP3,CXCL1,DCBLD2,BIRC3,MET,IER3,NT5E,CDKN1A,MVP,IGFBP4,EPHA2,DUSP6,HK2,DUSP5,TGM2,SLC2A3,SLC20A1,NFKBIA,TM4SF1,SLCO4A1,IFIT2,AMIGO2,MX1,KRT7,TUFT1,SIK1,DKK1,ANXA1,ASPH,MARC…
14	https://maayanlab.cloud/Enrichr/enrich?dataset=0bd7bfd234939b3a447b26b262f9a9ff	PLXNB2,PRKCSH,CLSTN1,DPYSL2,AP3D1,BRD4,HDLBP,ACTN1,EIF4G1,SLC38A10,MYH9,MINK1,SPTAN1,ACADVL,ARHGAP1,IGF2R,SF1,PIEZO1,TPP1,BCR,AHNAK,RRBP1,WDTC1,CPSF1,TKT,CAD,PLXNA1,YLPM1,PLK1,ZC3H4,FOXM1,TRIM28,FXYD5,TACC3,SLC7A1,CDC25B,MGRN1,VPS51,ARID1A,SNRNP200,COL7A1,LTBP3,SNRNP70,ADAR,PRRC2A,NCOR2,SRRM2,CLUH,SRRT,SLC4A2,SORBS3,GTSE1,SETD1B,CCDC85B,PTBP1,TIMELESS,PRPF8,FUS,INPPL1,HMGA1,CHERP,SF3A1,GPC1,SEC16…
15	https://maayanlab.cloud/Enrichr/enrich?dataset=cb188efc3303457e68a68a6fbf1ac9c5	FANCG,SHCBP1,CDC25A,RRM2,RACGAP1,ECT2,RFC3,TPX2,MCM7,MCM5,RRM1,NCAPG2,PLK1,CDC6,FOXM1,FANCI,CKS1B,TRIP13,DUT,CDT1,SPDL1,MCM4,TYMS,TACC3,ANP32E,SMC4,PTTG1,BRCA1,UBE2S,NCAPH,ZWINT,MTHFD1,EZH2,DLGAP5,DBF4,HJURP,GINS1,MCM2,LMNB1,RFC4,CDCA8,MCM10,MCM3,DDX39A,AURKA,TMPO,TK1,KIF23,ATAD2,MYBL2,RFC5,RANBP1,FEN1,CCNF,TIMELESS,STIL,LIG1,NUSAP1,HMMR,VRK1,SUV39H1,MCM6,MELK,STMN1,CDC20,HMGB2,PCNA,PRC1,CCNA2,AS…
16	https://maayanlab.cloud/Enrichr/enrich?dataset=48256b9f97b2133ceb5ecf8f3104311f	PFKFB3,RGS4,THBS1,ADAM19,JAG1,UPP1,PLK2,SMURF2,LAMC2,IL11,SEMA3C,STK17A,ENC1,CAPN2,PLAT,IGFBP3,EPHA2,PMEPA1,PDGFC,EGR1,CCN2,ELK3,GLIPR1,FOSL1,CCL2,HBEGF,TNFRSF12A,MICAL2,CXCL1,INHBA,CAVIN1,CALD1,SFRP1,LOX,FSTL1,TIMP3,EMP1,TPM1,COL5A1,CCN1,COL4A1,SPARC,PRSS23,COL5A2,TPM4,RFTN1,TUFT1,SIK1,PLOD2,DKK1,SDC4,ANXA1,GPRC5A,EDN1,SPRY2,TAGLN,ANXA3,MSN,CXCL8,PTX3,SGK1,FN1,NEDD9,ITGAV,F2RL1,FILIP1L,MAFF,ATF3…
17	https://maayanlab.cloud/Enrichr/enrich?dataset=6a56be0bdf6a08772594ca543b98d0ad	CPS1,ITIH3,SELENOP,AMBP,GPC3,A2M,SERPINF2,FGB,ALDOB,SDC2,PEG10,SERPINC1,FGA,FGL1,F5,SERPINF1,TF,C5,APOB,SERPINA5,APOA1,SLC2A2,ITIH2,MTTP,FGG,ALB,CA2,LGALS4,GCNT3,CDH17,MEP1A,CPM,CEACAM1,AKR1B10,ANPEP,GPA33,HPGD,HSD17B2,TSPAN7,GPX3,SOX9,CDKN1A,AGR2,SLC4A4,DDIT4,SPINK1,SERPINA3,AREG,ATF3,ALDOC,MAOA,CTSH,CP,CFB,AGT,PDZK1,TTR,SERPINA1,ANXA4,QPRT,ATP1A2,ALDH6A1,PBX1,ANG,TSC22D3,TXNIP,ACTN2,SYNPO2L,MYL…
18	https://maayanlab.cloud/Enrichr/enrich?dataset=1e90c9f18416756e277a9065d6952095	NRP1,PRSS23,PERP,KRT18,LRP10,ELF3,LAMC2,KRT19,CAMK2N1,SMAD3,SEMA3C,CDKN1A,ENC1,GPRC5A,DSP,ALCAM,KLF6,PLAU,TGM2,GRN,BHLHE41,PDLIM1,TGFA,KRT8,PSAP,FHL2,PALLD,YPEL5,TACSTD2,INHBA,DUSP4,ACTA2,THBS1,SERPINE2,ICAM1,BHLHE40,PMEPA1,PDGFC,SGK1,GLIPR1,AKAP12,TFPI2,MYL9,TM4SF1,TNFAIP3,TNFSF10,AKR1C1,LGALS3BP,IFIT3,IFIT1,MVP,PHLDA1,GBP2,BST2,HBP1,SAT1,MYOF,PLAAT3,IFITM1,FN1,CTSA,CD59,ABCC3,IFI27,SOX4,TPP1,MX…
19	https://maayanlab.cloud/Enrichr/enrich?dataset=46b02bc2097e0228eb3f1079fdea66e0	RPL32,RPLP0,RPS16,PEBP1,EIF3F,RACK1,RPS29,RPS3A,RPL34,RPS15,RPS10,RPS26,TPI1,RPS21,RPL8,VDAC1,RPL3,RPL18,UQCR10,RPS24,RPL17,RPS6,ATP5F1A,RPS11,ATP5MC3,CFL1,RPL4,RPL7A,ATP5MC2,RPS2,RPL14,PABPC1,ATP5MF,RPL28,RPL13,NDUFA3,ATP5F1E,RPL29,RPL31,TUBB,RPL41,NHP2,UBL5,RPL37,RPS25,NDUFB11,RPS19,RPLP2,RPS12,FABP5,RPS3,SNRNP25,MIF,UBA52,RPL30,RPL12,C1QBP,RPS8,RPS27,RPL22,RPL23A,HMGB1,RPS20,RPL9,RPS13,RPL35,H…
20	https://maayanlab.cloud/Enrichr/enrich?dataset=a04aa8fd605aec1ee42292f434534ec2	ASAH1,PLD3,CTSB,LILRB4,CTSC,HLA-DMA,CTSZ,CTSS,LGALS9,HLA-DQA1,CD86,MS4A4A,MAN2B1,TYROBP,CTSH,HLA-DRB1,APOC1,A2M,KCTD12,HLA-DPB1,SKAP2,CLEC7A,RNASE6,MAFB,GPNMB,LY86,CD9,CD4,RNF130,CD84,FCGR2B,VAMP8,APOE,C3AR1,NPC2,CD52,CYFIP1,FPR3,GLUL,ADA2,LIPA,SCD,MSR1,PLXNC1,NPL,HLA-DPA1,CD74,MBP,MICAL1,ALDH1A1,SAT1,FCER1G,GPX1,FUCA1,HLA-DRA,C1QB,SERPINF1,CD37,GRN,PYCARD,PLA2G15,IQGAP2,CAPG,SLA,ADORA3,C1QA,CCR1…
21	https://maayanlab.cloud/Enrichr/enrich?dataset=a1adb31f5b92bf53b09fc5429c8d65c0	THBS1,GJA1,CRYAB,ACTN1,CCN2,NEDD9,SERPINE1,IER3,CDKN1A,GPRC5A,PHLDA1,CCL20,EPHA2,CXCL8,MCL1,DUSP5,STC1,NFKBIA,TNFAIP3,CXCL1,DUSP4,NRP1,JAG1,SERPINE2,COL6A3,FSTL1,SNAI2,EFEMP1,LAMC2,NT5E,SEMA3C,THBS2,ID1,ID3,TPM1,COL5A1,COL4A1,SIK1,BHLHE40,PMEPA1,SCD,TGM2,COL4A2,JUNB,TGFBI,VCAN,AKR1C1,DKK1,PMP22,AKR1C2,FN1,FOSL1,TM4SF1,ADAMTS1,STC2,COL3A1,PDGFRA,SRPX,TSC22D3,COL1A1,VCL,AKAP12,NID1,EGLN3,KRT17,DSP,…
22	https://maayanlab.cloud/Enrichr/enrich?dataset=1a39bf1a6830148f62375af6915069ed	HEY1,CTSH,GPR137B,GPNMB,ACSL1,TUBB2A,MLPH,GNG11,APOD,ANXA6,SRPX,SPP1,PRAME,TSC22D1,AMIGO2,ACKR3,COL18A1,PIK3IP1,COL4A1,THBS1,GJA1,CRYAB,FSCN1,TAGLN,DSP,FLNA,SYNM,SERPINE1,ID3,TGFBI,SELENOP,PLK2,CD9,PHLDA1,TNFAIP2,MGLL,SORBS1,PLAAT3,CLU,TM4SF1,PBXIP1,KRT7,FHL1,CYFIP2,IFI27,IFITM3,COL5A1,CSRP2,COL5A2,DPYSL3,SPOCK1,PLAT,GLUL,SPRY2,DRAM1,CCN2,PLAU,TGM2,C1R,CFI,LOXL2,ABCA1,IFI16,IFITM2,CEMIP,ASNS,PLAA…
23	https://maayanlab.cloud/Enrichr/enrich?dataset=9d9d2ccc2bd6ecf7746051cd6132e91e	ZNF185,CLCA2,IVL,KLK6,ADIRF,PERP,CTSH,ANXA1,GPR87,KRT15,CRYBG1,LAMC2,ITGB4,S100P,CAMK2N1,CD9,EPS8L2,CDKN1A,SDC1,TRIM29,KRT6A,IRF6,EPHA2,TRIM16,LYPD3,SPRR3,SFN,CLIC3,LAMB3,FXYD3,TACSTD2,ITGA6,S100A14,F3,KRT7,MET,PKP3,CSTA,MPZL2,TSPAN1,PI3,DSP,S100A9,KLF5,SERPINB5,LCN2,SPINT1,IL1RN,TPD52L1,TP63,CDH3,KRT13,CA2,S100A2,KLK10,KRT23,SERPINB3,CLDN7,KLK8,ESRP1,S100A8,MALL,GALNT3,KRT17,KRT19,CRABP2,C3,S100…
24	https://maayanlab.cloud/Enrichr/enrich?dataset=2793f2b11b5a6bc1dc45e271c5edef65	SLC38A2,VEGFA,GRB10,SLC1A4,PSPH,CBS,INHBE,SHMT2,PSAT1,ASNS,EIF4EBP1,SLC3A2,HAX1,STC2,MTHFD2,PCK2,SLC1A5,SLC33A1,CEBPB,SLC7A5,S100P,SLC7A1,PHGDH,XPOT,HYOU1,EIF2S2,ASS1,ATF4,XBP1,TRIB3,HSPA13,CD55,HERPUD1,DDIT4,CTH,SEL1L3,SLC38A1,CEBPG,SLC7A11,DDIT3,EIF1,SEL1L,CHAC1,IFRD1,SEC24D,NFIL3,TMEM39A,WIPI1,DNAJB9,ATF3,SERP1,PPP1R15A,HMOX1,DUSP5,KLF6,CXCL2,HBEGF,TNFAIP3,GTPBP2,PMAIP1,NPC1,RELB,NAMPT,NUPR1,C…
25	https://maayanlab.cloud/Enrichr/enrich?dataset=7d674771716a595448cc78ec919afffe	BIRC3,TRIB1,IL6,IL1B,IDO1,IER3,LAMP3,TNFAIP6,PLAUR,IL1A,BTG3,CCL20,NAMPT,CXCL3,IRF1,CXCL8,BCL3,G0S2,PTGS2,TRAF1,ZC3H12A,TNIP1,CXCL2,IL7R,CCL2,NFKB1,JUNB,SLC2A6,CCL4,NFKBIA,SOD2,TNFAIP3,CXCL1,INHBA,PPP1R15A,ICAM1,SDC4,CDKN1A,PHLDA1,PTX3,DUSP5,TFPI2,FOSL1,MAFF,CD83,ATF3,HBEGF,HLA-B,RELB,SQSTM1,MCL1,LIF,LAMB3,TNFSF10,LGALS3BP,RTP4,CXCL10,PSMB9,SP100,IFIT3,RSAD2,TAP1,MX1,IFIT1,SAMD9,TRIM21,IL15RA,TYM…
26	https://maayanlab.cloud/Enrichr/enrich?dataset=6c40a2ca7f7fbeb2b4b3b5a363396f07	PPP1R15A,VEGFA,BTG1,ASNS,ARHGEF2,UPP1,MTHFD2,RHOB,IER2,PHLDA1,HMOX1,DUSP6,ATF4,MCL1,TRIB3,DUSP5,ZFP36,KLF6,SAT1,DDIT4,DUSP1,IER5,CEBPG,DNAJB1,GADD45B,MYC,EIF5,GADD45A,IFRD1,SLC38A2,ZCCHC8,CHD1,CNOT4,BCL10,MED17,SLC30A1,SIK1,PPM1D,OSER1,ZFAND5,TLK2,CEBPB,ARID4B,GTF2B,TNFRSF10B,ZNF394,RBM15,ETS2,CLP1,FASTKD5,JMJD6,NFIL3,LDLR,XBP1,TSC22D2,RLF,CHIC2,WEE1,SMG8,CDKN2AIP,HERPUD1,DNAJB9,TIPARP,ZFP36L2,KL…
27	https://maayanlab.cloud/Enrichr/enrich?dataset=6063cf2053feeddc0a0374b3b6a734e2	LGALS3BP,IFIT2,PSMB9,RSAD2,TAP1,IFIT1,PHF11,LAP3,HLA-B,IRF9,IRF7,XAF1,GBP2,BST2,IFI44,OASL,HERC6,HERC5,HLA-C,IFI44L,GBP1,OAS2,DDX60,OAS1,IFI27,IFI6,USP18,PARP12,LY6E,STAT1,ISG15,IFIH1,ZC3HAV1,HLA-E,OAS3,TRIM14,IFITM3,RTP4,SP100,IFIT3,PSME2,SAMD9,BTN3A3,IFI35,EIF2AK2,TLR3,UBE2L6,HLA-F,BTN3A2,ADAR,TAP2,SP110,TRANK1,MX2,APOL6,SLC15A3,UBA7,PSMB8,SERPING1,APOL2,TRIM22,ERAP2,PLSCR1,IFI16,SAMHD1,DHX58,S…
28	https://maayanlab.cloud/Enrichr/enrich?dataset=939897ac032d4424d978b882604ee6cc	TPM1,CCN1,COL4A1,KRT7,RFTN1,EFEMP1,LOXL1,PLS3,TPM2,TAGLN,FSTL1,NUPR1,PDGFC,NNMT,FILIP1L,C1R,C1S,SERPING1,MYL9,SERPINE1,IL1R1,ALDH1A3,THBS1,COL5A2,OLFML3,GAS1,NID2,FBLN1,MXRA8,SFRP1,IGFBP5,THBS2,COL6A3,COL3A1,ASPN,LAMA4,FGFR1,LUM,CTSK,MFAP5,IGFBP6,EMP1,PDGFRB,SERPINF1,AKAP12,CRISPLD2,DCN,PCOLCE,SRPX,CYP1B1,LPAR1,COLEC12,CNN3,SFRP4,COL14A1,ANGPTL2,ISLR,COL1A1,AEBP1,VCAN,ARHGAP29,F3,ANXA1,VCL,FXYD5,…
29	https://maayanlab.cloud/Enrichr/enrich?dataset=14e770009edea86278c02b3c01d19ac7	IFITM3,LGALS3BP,IFIT1,IRF9,GBP2,NUPR1,DRAM1,IFITM1,GBP1,DDX60,APOL1,IFI6,IFIH1,OAS3,TNFSF10,PNRC1,PBXIP1,BTG1,PPL,NDRG1,CRYAB,EFEMP1,BTG2,MAFB,SCNN1A,TRIM29,SLPI,GLUL,KLHDC2,ASS1,KLHL24,HBP1,DNAJB2,GABARAPL1,CD55,KLF9,PIK3IP1,SCPEP1,NEDD9,ABHD4,SOX4,TSC22D3,PSAP,SOD2,EFNA1,TXNIP,YPEL5,DHRS3,JUP,TACSTD2,CCNG2,COL5A1,PLXNB2,OBSL1,HLA-B,COL3A1,HMOX1,FSTL1,IGFBP6,SQSTM1,TNC,MYOF,AHNAK,TNS3,COL1A1,IL1…
30	https://maayanlab.cloud/Enrichr/enrich?dataset=5b3c896146e1392c44589504edc4c5bf	CENPF,ENAH,LAMC1,CEP170,ACBD3,NCOA2,INSIG1,HMGCS1,HMGCR,SCD,MSMO1,MAP4K4,DHCR24,ASXL2,APP,RASA1,FAM120A,ARHGAP29,NRP1,FAT1,LAMB1,PLXNA1,TGOLN2,YLPM1,MYO10,CAPRIN1,PODXL,PRRC2C,MPRIP,SLC7A1,NT5E,RDX,SEC14L1,ATP1A1,SMC1A,ARID1A,CAPN2,HNRNPU,DDX3X,USP22,SMARCA2,ROCK1,CBX5,EIF4G1,HUWE1,LMNB1,MYH9,MACF1,KPNB1,NCOR2,TCF4,KTN1,CHD4,TRAM2,FLNA,CAV1,APLP2,MTCL1,PRPF8,KIF14,AHNAK,LOXL2,TRIM22,LARP1,GLG1,TJ…
31	https://maayanlab.cloud/Enrichr/enrich?dataset=d502809882bb878913a9918eca0bfb7d	RPS7,TUBA1C,RPL32,RPLP0,RPS16,PFN1,PEBP1,EIF3F,RPS29,NDUFB4,RPL19,RPS3A,RPL34,RPS15,RPS10,RPS26,TPI1,RPS21,RPL24,RPL8,RPL35A,NDUFB2,GSTP1,PGAM1,AHSA1,PTMA,ERH,RPL18,ATP5ME,UQCR10,COX7B,COX7C,RPS24,RPS14,RPL17,SNRPE,RAN,EEF1B2,RPS6,UQCRQ,MRPL20,RPS11,CFL1,RPL7A,ATP5MC2,RPL28,RPL13,PSMA3,NEDD8,ACTB,ATP5F1E,SNRPG,RPL31,RPS27A,EIF2S2,TUBB,RPL41,SNRPD1,TMEM258,NDUFA1,UBL5,RPL37,RPS25,ATF4,RPS19,NACA,R…
32	https://maayanlab.cloud/Enrichr/enrich?dataset=ba0218e876cefbcc23ce87729a3258e5	NELL2,TAGLN3,GNAO1,CHGB,PCLO,NCAN,RIMS2,CRMP1,REEP1,INA,APLP1,STMN2,DNAJC6,GDAP1,GABRG2,SYT1,FLRT3,NMNAT2,AP3B2,NPTXR,KIF1A,RIMS3,NOVA1,INSM1,NTRK2,MAPK10,SCG3,STMN4,BEX1,RUNDC3A,DCLK1,ATP1A3,PRUNE2,NRCAM,ELAVL4,L1CAM,PCSK1,SEZ6L2,GAP43,GPM6A,GPM6B,PTPRN2,NRN1,PNMA2,DLK1,GRIA2,MYT1L,CPE,PLP1,NDRG4,ADGRB3,CHGA,ENC1,SEZ6L,ATP1A2,RPS4Y1,CA11,SNAP91,ADCY1,FAIM2,RTN1,AMPH,SH3GL2,NSG2,SYN1,TRIM9,NCAM1,…
33	https://maayanlab.cloud/Enrichr/enrich?dataset=672cb74c3155b8c156ac07f17c6ff172	RCAN2,ACKR3,SDC4,A2M,CP,CHI3L1,GLUL,LUM,MGLL,MT1E,CSGALNACT1,CFH,FN1,TGM2,PPP1R3C,CLU,COL11A1,ZNF395,C1S,MT1X,SERPING1,DEPP1,LAMB1,AMIGO2,NID2,COL1A2,COL6A3,FRZB,COL3A1,PMP22,PLAT,PDGFRA,CTSK,TIMP3,ALCAM,POSTN,DCN,CYP1B1,COLEC12,CCL2,BGN,TM4SF1,COL1A1,TGFBI,SNAI2,INSIG1,SERPINE2,TBX3,GLRX,CAMK2N1,IGFBP4,DUSP6,PEG10,SCD,EGR1,IDI1,TFPI,PFKFB3,COL4A1,THBS1,VCL,PCDH9,TAGLN,TNC,COL4A2,MYL9,SPARC,GAS1,…
34	https://maayanlab.cloud/Enrichr/enrich?dataset=f039169ce0e19309027e172523336fb1	SRSF11,OGT,PILRB,ANKRD10,CCNL2,COL7A1,SNRNP70,GABRE,NXF1,EGR1,FAM193B,SRRM2,MICAL1,ACIN1,RBM26,NPIPA1,CSAD,GOLGA8A,PNISR,RBM5,ARGLU1,MAN2C1,RBM6,CAPRIN2,NISCH,VAMP1,LUC7L3,GSDMB,ZFC3H1,DDX17,XAF1,GABBR1,RSRC2,SLC25A36,CCNL1,KHDC4,DMTF1,FANCL,NKTR,STX16,TRAF5,RSRP1,FNBP4,TAF1D,RUFY3,DDX11,LGALS3BP,LTBP3,NR4A1,AEBP1,TTLL3,MST1,EFHC1,PCMTD2,EZH1,MAPK8IP3,NPIPB3,OAS1,OPHN1,FILIP1L,ZNF692,ACADVL,SEC31…
35	https://maayanlab.cloud/Enrichr/enrich?dataset=17f1039741c4f948dcbe3750761ccee5	NELL2,CCR5,TCF7,HLA-DRB1,ZAP70,TRAT1,KLRK1,CD96,CD3E,FCN1,GZMK,FCMR,LEF1,KLRD1,CD247,CD3D,CX3CR1,PRF1,IL7R,IL2RB,RASGRP1,GNLY,GZMH,LCK,CCR7,GPR171,CD8A,IL10RA,JCHAIN,XAF1,GBP2,ADA2,IFI44,MNDA,IFI44L,IFITM1,OAS2,OAS1,IFI6,TRIM22,SLAMF7,AQP3,OAS3,SPOCK2,PBXIP1,RASSF2,HBP1,CALCOCO1,PIK3IP1,TLE4,SLC35E2B,CTSS,CSF2RB,WIPF1,TYROBP,PLAC8,PLEK,HLA-DPB1,CLEC2B,ITM2A,RNASE6,MYO1F,C3AR1,AIF1,LCP2,SAMSN1,GIM…
36	https://maayanlab.cloud/Enrichr/enrich?dataset=21df629efea9abe70cd0768d5367fa73	CPSF1,PLXNB2,PRKCSH,SCRIB,MFSD10,PLEC,TRIM28,HGS,DGKZ,DBN1,FPGS,MVP,PDLIM7,INTS1,SNRNP70,NCOR2,CLUH,FLNA,SLC4A2,SF3A2,ARHGDIA,MED16,MAP3K11,PKN1,NELFB,PIEZO1,MAP2K2,PNPLA6,ATP5F1D,PPDPF,SCAND1,TSPO,RPS7,RPL32,RPLP0,RPS16,RACK1,RPS29,RPL19,RPS3A,RPL34,RPS10,RPL6,RPS21,RPL24,RPL8,RPL35A,RPL3,PTMA,RPL18,RPS24,RPS14,RPL17,EEF1B2,RPS6,RPS11,RPL4,RPS2,RPL14,PABPC1,RPL28,RPL13,RPL29,RPL31,RPS27A,RPL41,R…
37	https://maayanlab.cloud/Enrichr/enrich?dataset=75c6fd8d1ee80833e06d85d6b47eb54b	ADSL,RPL14,MTHFD1,LDHB,NME1,NPM1,CCT5,SRSF7,RANBP1,PCLAF,PSMA6,RAN,TUBB,PCNA,CCNA2,GGH,COX7B,MAD2L1,PSMA3,SNRPD1,FABP5,C1QBP,HSPE1,SSBP1,RRM2,MCM5,AHSA1,TYMS,LMNB1,FEN1,CCT2,TOP2A,RPS7,RACK1,RPL6,RPS26,RPL35A,RPL3,RPL17,EEF1B2,RPS6,RPL4,RPS2,PABPC1,RPS27A,NACA,BTF3,RPL15,RPL12,RPL22,TPT1,RPL36AL,MSN,RRM1,GSTP1,PBK,DHFR,STMN1,ZWINT,SNRPG,ERH,NCL,HSP90AA1,HNRNPAB,NOP56,GTF3A,ATP5MC3,COX7A2,SLIRP,TI…
38	https://maayanlab.cloud/Enrichr/enrich?dataset=d2843067f6d841eb44779cef67295b2a	NRCAM,GRIA2,NRXN1,ACTL6B,GNG3,GNAO1,CHGB,CPE,RCAN2,ELAVL4,PCLO,SNAP25,L1CAM,CAMK2B,SCN3B,SEZ6L2,GAP43,RIMS2,CRMP1,NDRG4,ADGRB3,REEP1,CHGA,ADAM22,SCGN,INA,GPM6A,APLP1,STMN2,DNAJC6,SNAP91,ADCY1,PTPRN2,GDAP1,RTN1,SYT1,NSG2,SYN1,NCAM1,NMNAT2,ST18,ARHGEF9,PCSK1N,SCG2,NPTXR,MAPT,KIAA0513,SV2B,NOVA1,PTN,SNCB,RAB6B,YWHAH,NEFM,OLFM1,UCHL1,ATP2B2,DIRAS2,PARP6,EEF1A2,NFASC,SCG3,STMN4,BEX1,SCG5,SERPINI1,RUND…
39	https://maayanlab.cloud/Enrichr/enrich?dataset=061615287aa5c4ea0924ab9205073714	IGF2BP3,FXYD5,PODXL,ID1,COL9A3,PLPP2,PROM1,LPCAT1,NLGN4X,MT1H,MT1G,MT1X,PSAT1,ASNS,STC2,MTHFD2,CRYBG1,SCNN1A,RAB25,CDH1,FZD5,MT1E,IFITM1,NFE2L3,MSH2,CLDN7,KRT18,ESRP1,GALNT3,KRT19,COBL,DNMT3B,SORL1,EPCAM,SPINT1,RARRES2,TKT,PHGDH,CXCL12,PLAAT3,NEFM,UCHL1,BEX1,CHAC1,CDC25A,SLC7A5,LIN28A,EPB41L4B,SLC39A14,MAP7,SLC2A3,TSR1,ASS1,SERPINB9,MSH6,ATP1A2,SLC16A1,PSIP1,RRM2,TPX2,CHEK2,PAICS,MCM5,PLK1,AURKB,…
40	https://maayanlab.cloud/Enrichr/enrich?dataset=082ea61ff873d68fb736377f71f24dbc	EIF1AY,USP9Y,KDM5D,DDX3Y,RPS4Y1,UTY,ZFY,NLGN4Y
41	https://maayanlab.cloud/Enrichr/enrich?dataset=9407f5d265a947b7fb9199eddc104e76	ACSL3,INSIG1,ERG28,ACAT2,FDPS,DHCR7,HMGCR,FADS1,TMEM97,SCD,MSMO1,IDI1,LSS,ELOVL6,FDFT1,TMEM45A,CYP51A1,HMGCS1,SQLE,VEGFA,PFKFB3,EGLN3,BNIP3,PGM1,PPFIA4,AK4,P4HA1,GBE1,PGK1,SLC2A1,PGAM1,SLC6A8,PLOD2,PDK1,ADM,BHLHE40,SPAG4,GPI,ENO2,HK2,PFKP,FAM162A,DDIT4,GYS1,ALDOA,ERO1A,CA9,SLC2A3,ANGPTL4,STC1,ALDOC,PKM,ANKZF1,HILPDA,PLIN2,SC5D,FADS2,LPIN1,MVD,LDLR,FASN,YEATS2,EGLN1,ENO1,ZNF395,ACACA,NSDHL,HSD17B7…
42	https://maayanlab.cloud/Enrichr/enrich?dataset=4be41210ffd63ae026349c9fa6a24022	PPP1R15A,CCN1,THBS1,RND3,TUFT1,SDC4,RHOB,IER3,PER1,BHLHE40,CCL20,RELB,ARID5B,CXCL3,EGR1,MCL1,DUSP5,CCN2,ZFP36,RCAN1,JUN,DUSP1,TIPARP,KLF10,NEDD9,MAFF,JUNB,AREG,ATF3,GADD45B,SERPINE1,TNFRSF12A,CXCL1,RGS2,INHBA,JUND,BTG1,INSIG1,TRIB1,BTG2,PMAIP1,IER2,IER5,MYC,TSC22D3,BRD2,HES1,ZFP36L1,PHLDA1,DUSP2,CCNL1,EGR2,KLF6,ZC3H12A,NFKBIA,TNFAIP3,FOSB,EGR3,PLK2,NR4A1,IFRD1,GEM,IL6,FOSL2,DUSP6,GADD45A,UPP1,NR4…
43	https://maayanlab.cloud/Enrichr/enrich?dataset=8c6a1a5ef2a962f4c4de29478cd7827e	CA2,ALAS2,SLC25A37,PLVAP,IGFBP4,PRTN3,RNASE1,CTSG,CEACAM8,BPI,CEACAM6,AZU1,DEFA4,ELANE,A2M,RGS5,MGP,AQP1,FHL1,POSTN,CXCL10,MT2A,MT1E,MS4A1,JCHAIN,CXCL13,RRM2,SRGN,CLC,MPO,S100A8,CXCL8,S100A9,SORL1,HBB,LTF,INHBB,TXNIP,TNFSF10,GBP1,MMP8,CAMP,ARG1,FCGBP,STAB1,ALOX5AP,HLA-DRB1,IFI6,BIRC5,MYBL2,CST7,CD74,MAL,IFIT1,GIMAP4,GIMAP6,EMCN,CCR7,RNASE3,TFPI,ALDH1A1,CXCR4,EPB42,SLC4A1,FCGR3B,HLA-DRA,VWF,LDB2,F…
44	https://maayanlab.cloud/Enrichr/enrich?dataset=2cfaa16e91b69ff9113e2f559a1c1943	COL5A1,COL1A2,MARCKS,COL6A3,COL3A1,ANXA1,RNASE6,ANXA3,TIMP3,PLK2,IGFBP5,KLF6,PNN,HSPA5,FTH1,COL4A1,TAGLN2,IFI30,COL1A1,SDC4,IER3,EGR1,JUN,ACTB,TUBB,VIM,GAPDH,CAV1,S100A8,SLC2A3,IFIT1,TOP2A,RHOB,TFRC,CENPF,HSPB1,FLNA,TPM4,ACTN4,SPARC,PLEC,HNRNPA2B1,TAGLN,CXCL8,CD9,CD44,ANXA2,AHNAK,SPTBN1,VCAN,ZFP36L1,MSN,GPRC5A,ENO1,CDKN1A,EMP1,MMP1,CCNB1,CCN2,ID1,SCD,IFI6,DHRS2,CALR,SQLE,HMGCR,HSP90B1,MT2A,KRT8,H…
45	https://maayanlab.cloud/Enrichr/enrich?dataset=a647ef96c4b06899984703fa5a6be03b	TBL1XR1,VPS13C,TTN,ZFC3H1,REV3L,DST,PHIP,ZBTB20,RRM2,ASPN,MT1E,PBX3,ASPM,DYNC1H1,THBS1,CENPF,PRKDC,MACF1,SACS,MKI67,AHNAK,LPP,UBR4,TOP2A,NOTCH2NLA,TSC22D3,TXNIP,ZNF91,HELLS,HSPA1A,BST2,EGR1,CXCL8,KLF6,NR4A1,ATF3,MT1X,FOSB,DKK1,EMP1,TRIB3,ATP2B4,PRRC2C,PHF3,CEP350,RACGAP1,TYMS,HERC1,RSRP1,FNDC3B,VPS13B,CHD9,KIF20A,TFPI,SCD,FLNA,NUSAP1,KIF14,KIF11,PRC1,GREM1,HLA-DQA1,MDN1,CEMIP,AKAP12,DUSP1,SDC2,CC…
46	https://maayanlab.cloud/Enrichr/enrich?dataset=c89abfbddcbaa2785218493c557cf4e9	MALL,AQP1,PLPP3,VWF,ST6GAL1,ID1,TFPI,TGM2,SRPX,TEK,PROCR,TM4SF1,MCAM,EFNA1,TNFSF10,ITGA6,RGS5,NRP1,EMCN,GASK1B,MTUS1,PLVAP,A2M,KCTD12,GRK5,CLEC2B,MGP,GIMAP4,LAMA4,RAPGEF5,CD93,GIMAP6,WWTR1,FLT1,CSGALNACT1,CALCRL,MECOM,ADGRF5,MYH10,CAV1,PALMD,PDE2A,NID1,ZEB1,EMP1,DDIT4,TSC22D3,AQP3,SOX17,ENG,COL4A1,SPARC,SRGN,TBC1D8,RNASE1,EPAS1,TGFBR2,ITGA5,CDH5,NT5E,SORBS2,SEC14L1,TIE1,ADGRL4,EDN1,HSPG2,DUSP6,LD…
47	https://maayanlab.cloud/Enrichr/enrich?dataset=3e8c6af82b8afe5b78705e3bfac09986	MMP1,THBS1,SMURF2,NT5E,SMAD3,ENC1,HMGA2,COL6A1,SAMD4A,G0S2,TFPI2,PLAU,FOSL1,F2RL1,CNN3,AXL,ARHGAP29,SYNJ2,ALDH1A3,AMIGO2,KRT7,MET,ANXA1,PODXL,IER3,CAPN2,GPRC5A,PLAT,PHLDA1,ACTN1,EPHA2,MSN,MGLL,MLPH,ALCAM,ITGA3,ELK3,INHBB,GSDME,CAV1,PXN,HMGA1,CAV2,LOXL2,TM4SF1,SERPINE1,FHL2,MICAL2,TGFBI,NRP1,RGS4,SRGN,IGF2BP2,EMP1,UAP1,GLIPR1,NAV3,BCAR3,SLC20A1,LIF,LAMB3,CCND1,IFI16,ITGA6,CCN1,DCBLD2,DKK1,CCN2,CD5…
48	https://maayanlab.cloud/Enrichr/enrich?dataset=313c360b08eb0390f72c44991235fe5d	NR2F1,WNT5A,MEIS1,CDH11,COLEC12,PAX6,GRIA2,HEY1,RBP1,PMP22,STMN2,LIMCH1,TIMP3,MEIS2,FLRT3,GUCY1A1,ZEB1,CTSB,COL5A1,COL5A2,COL4A5,RIN2,SOX9,MARCKS,ENC1,CAPN2,GPR161,LEF1,PDGFRA,GSTM3,FBN1,FBN2,MDK,SLIT2,GNAS,WLS,MSX1,NRCAM,IGFBP5,ZFHX4,SCD5,TPBG,ABAT,DACH1,MXRA5,NCAM1,ZIC1,RHOBTB3,DMD,EPHB2,DLK1,CLIP3,GREB1,PEG10,TNC,NR2F2,FILIP1L,AHNAK,SOX11,PALLD,SPARC,CADM1,PDGFC,EFNB2,COL11A1,LGR5,DLC1,PRSS23,…
49	https://maayanlab.cloud/Enrichr/enrich?dataset=fdfa12283a8520a7684b8de71a533b91	NPAS2,LAMB1,KRT18,DKK1,MALL,CAMK2N1,COL4A6,PON2,MAP7,NETO2,CSGALNACT1,SRC,TP53I3,TFPI2,ABHD4,SLC7A11,ADGRG6,TNS3,MLLT11,UGDH,ITGB5,AKR1C1,EREG,KRT7,SIK1,GCNT3,TSKU,ABCC2,GPX2,IGFBP4,NEBL,SLC16A5,AGR2,TRIM16,ALDH1A1,PBX1,HGD,S100A4,RBM47,SLC7A7,ALDH3A1,KRT8,PGD,AKR1C3,SPINT2,G6PD,CPS1,GSR,SMOX,MORC4,DNM1,HSPA2,SMAD3,DAPK1,TSPYL5,GABRA5,EPHX1,SLC16A4,ALDH3B1,HMOX1,FADS1,GCLM,PON3,MLPH,HAVCR1,GALNT1…
50	https://maayanlab.cloud/Enrichr/enrich?dataset=9f1868ee24a28162db6f160a86e2f180	TNFSF10,CRABP2,SORL1,CYP1B1,TNS3,CA12,TRPS1,KYNU,IFIT2,IFIT3,EFHD1,MX1,IFIT1,TLR3,TAP2,IFIT5,MX2,APOL6,IFI44L,DDX60,OAS1,PARP12,IFI16,SAMHD1,MAGEA6,OAS3,ASPM,NEK2,GINS2,RRM2,CEP55,ECT2,TPX2,HOXC10,BIRC5,CENPF,CCNB1,IGFBP5,ANP32E,CENPE,SMC4,CDK1,PCLAF,ZWINT,DLGAP5,MYBL1,AURKA,PBX1,TMPO,CENPU,TK1,ATAD2,CNN3,MKI67,HELLS,NUSAP1,HMMR,KIF11,DHFR,SMC2,STMN1,TOP2A,PRC1,SELENOP,KRT7,GSTM3,CITED2,SMARCA1,A…
51	https://maayanlab.cloud/Enrichr/enrich?dataset=98fd3ee50cbaebb68419a67a03200198	ISOC1,TFF1,PPM1D,PSMD6,HEATR6,SEMA3C,IGF1R,HIPK1,GFRA1,LXN,RPS6KB1,NPY1R,CELSR2,TRIM37,BCAS3,TUBD1,MYO5C,NCOA3,APPBP2,S100A14,TTC39A,LLGL2,FOXA1,MREG,ESRP2,SCUBE2,SPDEF,KRT19,CRABP2,RAB25,ERBB3,GATA3,CDH1,AGR2,MLPH,ANXA9,TBC1D9,EPCAM,RBM47,TSPAN13,ST6GALNAC2,OSR2,FBP1,EMP2,CLDN3,FXYD3,ESR1,TACSTD2,GREB1,XBP1,TOB1,CDS1,OLFM1,CA12,THOC7,ACKR3,MYB,ATP9A,ADCY1,PBX1,SLC6A14,TPD52L1,ARMT1,SLC2A10,TRPS1…
52	https://maayanlab.cloud/Enrichr/enrich?dataset=a4a3da4105a8af5cb6b99f3d7782d6fc	NRCAM,LGALS3BP,EVL,FUT8,THOC7,PRSS23,MYB,PPM1D,PSMD6,ATP9A,HEATR6,IGF1R,CDKN1A,TSPYL5,GPRC5A,TPBG,HIPK1,ADCY1,GFRA1,LDOC1,RPS6KB1,SLC6A14,TBC1D9,TRIM37,SERPINB1,BCAS3,TUBD1,NCOA3,AREG,FBP1,FXYD3,IRS1,UGDH,PPIC,DHRS2,TFF1,IFIT1,SAMD9,GREB1,S100P,SP110,MCL1,LXN,KLF6,ISG20,IFI44L,SPATS2L,TENT5A,ISG15,ESR1,DUSP4,ISOC1,SLC39A6,SEMA3C,GATA3,NPY1R,ARMT1,APPBP2,DCLK1,BASP1,USP32,ARPP19,RAD51C,G6PD,S100A1…
53	https://maayanlab.cloud/Enrichr/enrich?dataset=ce1bc6aaecfc2c8c49bca61bbed24a2c	APOD,RPL35,RPL26,NPM1,SLC2A3,SPARC,COL8A1,EIF1AX,BHLHE40,TNC,DDIT4
54	https://maayanlab.cloud/Enrichr/enrich?dataset=a05f5571d8ae4cb81930677df2c9262d	EIF1AY,NLGN4Y,RPS4Y1,KDM5D,DDX3Y,USP9Y,ZFY,UTY
55	https://maayanlab.cloud/Enrichr/enrich?dataset=0a005e587994529b7c0df823460756e1	UTY,EIF1AY,USP9Y,RPS4Y1,ZFY,KDM5D,DDX3Y
56	https://maayanlab.cloud/Enrichr/enrich?dataset=bdcb989e1788a67be0429ac8d9b70ceb	HSPA8,HSP90AA1,NPM1,HSP90AB1,ENO1,ACTB,GAPDH,PPIA,TUBB,VIM,YBX1,GNAS,HNRNPA1,ANXA2
57	https://maayanlab.cloud/Enrichr/enrich?dataset=7e00fc3b0d2de8ea08f3ba1cd4ddb13d	ESRP1,KRT20,LGALS4,MUC13,ELF3,ST14,S100P,RAB25,GPX2,TRIM29,PRSS8,NEBL,CDH1,FZD5,SCD,KLF5,EPCAM,RNF128,JUP,GANAB,ATP1A1,MACF1,RBM47,HSPA5,PDIA3,AHNAK,WLS,HSP90B1,PDIA4,P4HB,HYOU1,PDIA6,CKAP4,SEC61A1,SEL1L,DHCR24,ERBB3,ANXA3,SPINT1,CDS1,KRT8,ACSL5,RPS4Y1,POF1B,DSP,STK26,LAMB1,CTSD,SLC7A5,TPBG,EPHX1,CTSA,RRBP1,SERPINH1,TSPAN8,LGR4,MALL,KRT19,SCNN1A,SLC12A2,ANXA4,SPINT2,PBXIP1,PLD3,OS9,COL6A2,CLSTN1,…
58	https://maayanlab.cloud/Enrichr/enrich?dataset=f2b56e485ed795338c2d033409537643	TMPRSS2,STEAP1,FOXA1,KLK3,PRKD1,PPP3CA,ACSM3,SPON2,GRHL2,TP53,GUCY1A1,NKX3-1,SLC4A4,SFTPA2,SLC44A4,ARHGAP6,CXADR,PRKACB,KLK2,MME,SORD,LRIG1,MAOA,ABCC4,SELENOP,ABHD2,RAB25,NVL,DEGS1,GREB1,KCNN2,TM7SF2,CLGN,HOXB13,SERINC5,LIMCH1,PRKAR2B,TARP,AMACR,AZGP1,TFPI,PLEKHB1,MYO6,GATA2,AMD1,CKB,GULP1,LCP1,BCHE,PRUNE2,MAGEA6,MAGEA12,SCNN1A,CDH1,EPCAM
59	https://maayanlab.cloud/Enrichr/enrich?dataset=b6ecc281eac732dc7f0f9baa703473dd	FOXC1,PERP,KRT7,PODXL,MARCKS,MAGEA3,AKR1B1,IVNS1ABP,CD59,HMGA1,ANXA1,TRIM29,SLPI,TNFAIP2,YBX3,KRT14,SIK1,SOX9,KRT17,F2RL1,TM4SF1,CA2,TPM4,TSPYL5,MGAT4B,CAV1,SH3BP4,FZD6,LIMCH1,EMP1,KLF5,TNFSF10,AKR1C1,ELF3,CAST,IRS2,ALDH1A3,GABRP,ITPR3,PPP4R1,RIPK4
60	https://maayanlab.cloud/Enrichr/enrich?dataset=172df73af0a7e7f3ea1b14e8c008db01	KCNN2,FLT3,APP,AOAH,LAIR1,ITGAL,RET,MDFIC,CTSG,MCTP1,CEBPA,ALOX5AP,HLA-B,CLEC11A,HCK,SASH3,DOCK10,SQOR,AIF1,DUSP6,NCF4,FLI1,LIPA,HCLS1,GPX1,BASP1,SORL1,S100A4,VAV3,SLA,KBTBD11,LAT2,XYLT1,IRF5,UBE2C,PRKCD,PSMB8,SOBP,LYST,MFNG,S100A8,DNAJC15
61	https://maayanlab.cloud/Enrichr/enrich?dataset=d72594b1c6696000d429d91e14f5f9a5	ACKR3,MTUS1,SPARCL1,VWF,CD93,GIMAP6,TBX2,ADGRF5,CHST15,DYSF,RASSF2,CSF2RB,CHST1,CLDN5,COL6A2,ICA1,LAPTM5,CASP10,WFS1,COL18A1,RASIP1,BCAM,CDH5,ANGPT2,CD9,TIE1,PHLDA1,DUSP6,COL6A1,PRKAR2B,ESM1,RAPGEF5,DCHS1,PGF,PTP4A3,ERG,CLU,ANGPTL2,DGLUCY,STAB1,ICAM2,EFNA1,HMOX1,RALB
62	https://maayanlab.cloud/Enrichr/enrich?dataset=6a4fc45c1f2a17c61d16012e7ea3f530	PRSS23,KRT7,SPOCK1,SLC7A5,TFPI2,TRIM22,TGFBI,AMIGO2,SEMA3C,GATA6,MYRF,MFAP5,MICAL2,TPM1,ACTA2,CCN1,COL5A2,TGFB2,ENC1,COL3A1,PLAT,IGFBP3,LOX,TAGLN,FSTL1,DSE,CCN2,POSTN,SULF1,TGM2,NEDD9,HEG1,PALLD,CRIM1,COL5A1,PTGIS,PDGFC,KRT18,GLIPR1
63	https://maayanlab.cloud/Enrichr/enrich?dataset=7e5b8f9e908f346c1d4eb2fa96e66465	GSTT1,KRT18,BEX4,RAP1GAP,HIC2,SGMS1,HSPA1A,LEF1,PTK2,MAGEA3,SLC25A4,NMU,HK1,BLVRB,NCKAP1,MYL4,ARHGEF12,MAPK1,SNAP29,GATA2,MAGEA6,MAGEA12,TJP1,TFR2,RAI14,TAL1,PRSS21,MOCOS,SORT1,FAM117A,AKR1C2,ISYNA1,LEPR,HEPH,PRAME,ALDH1A2
64	https://maayanlab.cloud/Enrichr/enrich?dataset=6a5dd8128f065183d87fb36b35ebf205	PPP1R15A,STC2,DKK1,SH2B3,PHLDA1,DUSP6,EMP1,FOSL1,PXN,SLC20A1,EGR3,RGS4,PNP,UPP1,SDC4,SPRY4,ENC1,JMJD6,TUBB2A,MCL1,KLF6,HBEGF,MICAL2,DLC1,GEM,EZR,TRIB1,TUFT1,SIK1,NOLC1,SLC7A5,IER3,NR4A3,BHLHE40,DDX21,HMOX1,SPRY2,TIMP3,EGR1,DUSP5,KLF2,CCN2,TNC,HERPUD1,AKAP12,DUSP1,NR4A1,NEDD9,MAFF,JUNB,ATF3,LIF,TNFRSF12A,TNFAIP3,EGR2,PTGS2,INHBA,ODC1,DUSP2,RHOB,NR4A2,SGK1,RGS2
65	https://maayanlab.cloud/Enrichr/enrich?dataset=234e0c0446fa6ef5e39ed6034c27ccef	BTK,STAT5A,GALNT12,MYB,TMC6,XK,HIC2,KEL,GABRE,PRKAR2B,FAM117A,USP20,PI4KA,PRKCB,PIM1,PTPN7,ZMYND8,TFR2,UBAC1
66	https://maayanlab.cloud/Enrichr/enrich?dataset=6565eb3f7d5bf17054923ac0d48bd45d	ALDH1A3,IFIT3,TAX1BP3,TRIB1,KRT7,TUFT1,SIK1,LRP10,GPR137B,BTG2,CAMK2N1,CDKN1A,SCCPDH,GPRC5A,MVP,SQSTM1,DRAM1,KLF6,SAT1,TBC1D9,BCAS1,PSCA,TGM2,ATP1B1,CLU,OAS1,AHR,SOX4,IFI6,NFKBIA,TRIM22,TSC22D3,AQP3,OPTN,YPEL5,PLXNB2,RIN2,ERBB2,APOD,GRN,TACSTD2,TNFRSF21,TNS3
67	https://maayanlab.cloud/Enrichr/enrich?dataset=800a02a7e1f8d3239231e0c007f77a5a	CSRP2,CDC25A,RRM2,RFC3,CDC6,FANCI,CCNE2,CDT1,MCM4,TYMS,BRCA1,TNFRSF10B,CDKN1A,PMAIP1,PCLAF,BTG3,ZWINT,RFC2,RELB,EGR1,CXCL8,PSMC3IP,DTL,MYBL2,DDB2,FEN1,DNAJC9,DDIT3,CD83,ATF3,ASF1B,TNFAIP3,UBR7,GADD45A,CDK2,RAD51AP1,CDC45,CENPU,LIG1,EXO1,PPP1R15A,BTG2,HBEGF,DONSON,TMEM106C,RRM1,CCP110,CCNE1
68	https://maayanlab.cloud/Enrichr/enrich?dataset=9cebc685835d3d692f15603ced36e860	PBX3,TMBIM6,PAN2,CST3,P4HTM,TTC39A,C14orf132,FOXA1,GREB1,ESRP2,RHOB,PDZK1,GATA3,ZNF512B,ERBB2,CDH1,AGR2,GSTM3,MLPH,XBP1,ANXA9,TSPAN13,VAV3,TOB1,CLIC3,OLFM1,CA12,ESR1,TRPS1,SEMA3C,ABAT,IGFBP2,NR2F2,FBP1,ARMT1,PLCB1
69	https://maayanlab.cloud/Enrichr/enrich?dataset=d124718d258c08c014d5d5fec6a36660	RARRES2,INSIG1,GAS1,FBLN1,CRYAB,HMGCS1,CFB,FDPS,LUM,ARID5B,SCD,MSMO1,SOCS2,ALDH1A1,LMCD1,CEBPD,IDI1,KLF9,PIK3IP1,SERPINF1,PDGFD,NNMT,QPRT,TPD52L1,C1R,ANGPTL2,MME,C1S,DEPP1,AKR1C3,CEMIP,OXTR,PLAAT4,ADH1B,STOM,C3,CCNG1,GBP2,IFITM1,CPE,FADS1,CPM,LXN,TXNIP,IL1R1,PTGIS,DCN,C1RL,HNMT,FDFT1,SELENOP,TPP1,EFEMP1,COL11A1
70	https://maayanlab.cloud/Enrichr/enrich?dataset=89d7b71c9fca642fe9b58847fd8e610e	ALDH1A3,PAK1IP1,NKX3-1,NCAPD3,SORD,LRIG1,TMPRSS2,RAB4A,FKBP5,GREB1,KLK3,SPDEF,IGF1R,HOMER2,CSGALNACT1,PLPP1,KLK2,ORM1,FAM174B,ACSL3,CUX2,ELOVL5,CAMKK2,PMEPA1,PDE9A,TARP,MBOAT2,SEC14L2,NFKBIA,IRS2,TIPARP,SLC35F2
71	https://maayanlab.cloud/Enrichr/enrich?dataset=c856b7a3d6ffbafdbfec0f7c2a1d3523	HOXB6,COL6A2,SMAD7,GOLM1,ADAMTS1,MPRIP,NT5E,GATA6,COL6A1,PSD3,PFKM,G0S2,SRC,HOXA10,BASP1,MAGED1,TBC1D16,KDELR3,BMP2,IRS1,TNS3,CXCL1,SLC1A1,TWIST1,NXN,MMP2,HOXB2,GNG11,CDKN2A,STC1,OSMR,CHST15,PLIN2,SERPINE2,KCTD12,ENAH,LRIG1,WLS,ISYNA1,PBX1,NEDD9,RXRA,PLTP,LAMC1,TRIP10,PRKAR2B,ANPEP,TRIB2,IFI16,SPRY2,RBFOX2,NID1,STC2,TSPAN4,IFITM2,JAG1,MARCKS,SDC3,ADAR,NCOR2,TCF4,ANXA6
72	https://maayanlab.cloud/Enrichr/enrich?dataset=eedbf6c1db9010e74065b0deba6309e7	ATP9A,YPEL5,CCNG2,BTG1,TUBA1A,APPL2,NSDHL,DHX40,MACF1,PON3,ERBB4,ASPH,ACSL3,AZGP1,DDIT4,TXNRD1,ALDH1A3,S100A8,VCL,BHLHE40,GPRC5A,SQLE,EFHD1,TBX3,GALC,HMGCS1,MSMO1,LDLR,IDI1,FADS2,INSIG1,IDH1,ERG28,ACAT2,MVD,SREBF2,FDPS,DHCR7,HMGCR,FADS1,SCD,EBP,DHCR24,LSS,FDFT1,ACLY,ALDOC,CYP51A1,SC5D,NEDD9,DPYSL2,SELENOP
73	https://maayanlab.cloud/Enrichr/enrich?dataset=1d3f0217d2f95ffd9d717e3dcdcc686f	ADA,EVL,LGALS9,ITK,TAL1,MYB,ZAP70,SH3TC1,ALOX5AP,SATB1,AIF1,LCP2,ICAM3,RHOH,NUCB2,SPON2,JAM3,CD247,CD3D,ITGB2,LCP1,PTPRC,ARHGEF6,TNFAIP8,ITGA4,ARHGDIB,ACAP1,RASGRP1,CD3G,SELPLG,LCK,AQP3,ICAM2,ZEB1,DOCK2,PTPN7,CD99,SLA,CD1A
74	https://maayanlab.cloud/Enrichr/enrich?dataset=8d2a2c4877f1bffbdad0e3344de5267b	ALDH1A3,CORO1B,RAP1GAP,SPDEF,ACSL3,ORMDL2,ELOVL5,RNF103,NUCB2,SLC26A2,WIPI1,HOMER2,CSGALNACT1,NFKBIA,YIPF1,SNAP23,ABCC4,SEC24C,SRPRA,ASRGL1,TMED10,GFPT1,RAB4A,MYDGF,GLRX,SLC33A1,COPB2,IGF1R,CREB3L2,PMEPA1,ARF4,LGMN,XBP1,NKX3-1,EIF2AK3,AZGP1,SLC35F2,DNAJB9,TIPARP,SEC61B,FKBP11,IQGAP2,ERG,DNAJC10,ACLY,SEC14L2,LRIG1,IRS2,SPOCK1,TPM1,GREB1,KLK3,P4HB,TUT7,MLPH,SAT1,TSPAN13,KLK2,SORD
75	https://maayanlab.cloud/Enrichr/enrich?dataset=00713cbfbdbab576cdfc54e78a34ae9b	ADIRF,HOXC10,EFEMP1,IGFBP5,RCAN1,CYP1B1,ASPM,NEK2,CRYAB,CENPF,CDK1,CADM1,AGR2,FSTL1,ALDH6A1,PBX1,CXCL12,LGALS1,ADD3,SELENOP,EFHD1,IL6ST,P3H2,GPNMB,PDCD4,NFIB,VCL,PDGFC,PLAAT3,TRPS1,LAMB1,ENAH,PRAME,GJA1,VTCN1,MATN2,CA12,STC2,MAN2A1,PEG10,ARL6IP1,NUSAP1,MDFIC,APLP2,PDIA3
76	https://maayanlab.cloud/Enrichr/enrich?dataset=43b999d2136c29745aaf224fedeef708	NRP1,EREG,ALDH1A3,ASNS,AMIGO2,UPP1,VEGFC,IL1A,PHLDA1,PMEPA1,ANXA3,MGLL,KLF6,PTGS2,FBN2,TNIP1,PLAU,VAT1,MICAL2,INHBA,DUSP4,SOX9,NT5E,ASPH,SPRY4,LIF,MX1,CDKN1A,IL1B,GPNMB,NAMPT,ENO2,SOD2,ISG15,CXCL1,JADE2,SLC20A1,HBEGF,CCL20,SLC35F2,GDF15,PLIN2,MAGEA12,AKAP12,ITGB5
77	https://maayanlab.cloud/Enrichr/enrich?dataset=f2025fc63efc1c144eda681b2f0ad08c	PSAT1,TRIM14,IFITM3,LGALS3BP,PSMB9,LGALS9,SP100,IFIT3,RSAD2,TAP1,MX1,IFIT1,TYMP,IFI35,PHF11,EIF2AK2,LAP3,UBE2L6,LAMP3,IRF7,XAF1,ADAR,GMPR,SP110,BST2,IFI44,TAPBP,TRIM5,HERC6,HERC5,MX2,IFI44L,IFITM1,GBP1,OAS2,DDX60,SLC15A3,UBA7,USP18,PARP12,LY6E,PSMB8,TRIM22,PLSCR1,STAT1,ISG15,IFI16,IFIH1,SAMHD1,OAS3
78	https://maayanlab.cloud/Enrichr/enrich?dataset=6c3ca624df213fb7bd084fabc47bb471	SNAP25,KLK3,EIF1AY,SCNN1A,KDM5D,SELENBP1,DDX3Y,CXADR,NEFH,SELENOP,GPM6A,MARCKSL1,ENO2,CKB,MDK,ID4,RPS4Y1,ODC1,MAGEA3,NELL2,TSPAN8,IRS2,TBX3,PPP3CA,NPY,GSTA4,BMP2,MAGEA6,LEF1,TUBB2B,MAGEA12,CSRP2,ARG2,TCEAL9,TUBA4A,PRKAR2B,NKX3-1,SERPINI1,LDHB,HMG20B,PRSS21,CLU,ALDH3A2,TARP,HSD11B2,COL9A3,BEX1
79	https://maayanlab.cloud/Enrichr/enrich?dataset=55f5939f557eadeb44d4eaf6923c94da	GSTP1,RPL35A,NDUFB2,UQCRQ,ATP5MF,SNRNP25,NME1,UQCR11,RPS7,CDK4,RACK1,RPS29,NDUFB4,TPI1,PUF60,MCM5,RRM1,PGAM1,AHSA1,STOML2,CCT5,ERH,ATP5ME,UQCR10,EIF4A1,RPS14,SNRPE,RAN,PRPS2,ADSL,ATP5F1A,ATP5MC3,TUBA1B,CFL1,ZWINT,CCT7,PSMA3,ACTB,SNRPG,LDHB,TUBB,CTBP1,NHP2,UBL5,TRMT112,SRSF7,ENO1,C1QBP,COX7A2,PFKP,HMGB1,HSPE1,PSMB6,ATP5MC1,CCT3,RPL37A,PSMA7,PHB2,SLIRP,NOP56,CCT2,DHX15,CDC20,ATP5F1B,SNRPB,APRT,HMGN…
80	https://maayanlab.cloud/Enrichr/enrich?dataset=886cfc5535e0040837650f7ab21b2fd9	DUSP2,RUNX3,BTG3,BCL3,KLF6,JUNB,ATF3,CDC25A,DNAJA1,RRS1,EZR,YRDC,BUD23,NOP16,PGAM1,CCT5,BYSL,SLC7A5,SLC7A1,GRPEL1,HSPH1,HSPA8,TUBA4A,RGCC,HSPA9,GTPBP4,SLC39A14,DNAJA3,RRP1B,CCDC86,PUM3,NME1,TIMM17A,NOP2,MRTO4,RANBP1,HNRNPAB,MAK16,ATG101,HBEGF,CTPS1,NIP7,JMJD6
81	https://maayanlab.cloud/Enrichr/enrich?dataset=91b921f71ed58cf84ec587a79728fb9e	OBSL1,CHGB,SNAP25,ENO2,GNG4,MT1E,ANXA6,TENT5A,AQP3,GABRA1,NRXN1,TUBA4A,APLP1,DNAJC6,P2RX5,NMNAT2,AP3B2,TSPAN13,NFASC,SCG3,ATP1A3,SPOCK2,STAT6,ACTL6B,MDK,PGBD5,APOH,PRSS21,LTBP3,AGR2,EEF1A2,PLTP,CPA3,SLC17A7,SYN1
82	https://maayanlab.cloud/Enrichr/enrich?dataset=8682f7b0ddc4b97d7a0ff535bdcdb9f5	CST3,RNASE2,PRG2,CTSG,CLEC11A,ATP8B4,VWF,PDGFC,RNASE3,ALDH1A1,AZU1,ANPEP,CD302,TENT5A,CFD,MYB,MEIS1,LMO2,LYZ,PROM1,SERPING1,PLTP,KIT,F13A1,NCF4,PYCARD,STAB1,GATA2,ADA2,SPINK2,NREP,MGLL,NME4
83	https://maayanlab.cloud/Enrichr/enrich?dataset=a20dea7d24066cbf2b36ffbfef0fc498	ARHGAP29,CAVIN1,TPM1,KRT7,PLK1,DKK1,SFRP1,TPM2,KPNA2,AURKA,FLNA,BASP1,AXL,CDC20,GPSM2,GPRC5A,ACTN1,APOBEC3B,SERPINE1,THBS1,FOXM1,NCAPH,GTSE1,MELK,BUB1,PXDN,NEDD9,MICAL2,TACC3,CCND1,AQP3,CDH2,ESPL1,RRM2,TPX2,BIRC5,KIFC1,HJURP,CDCA8,KIF4A,NDC80,SPAG5,KIF23,CDCA3,PBK,PIMREG,TOP2A,KRT18,TYMS,ZWINT,LMNB1,KPNB1,FEN1
84	https://maayanlab.cloud/Enrichr/enrich?dataset=919cccb1c74573af88528a54257dccd1	IL1R1,AMIGO2,COL4A5,RIN2,SCUBE2,CAMK2N1,DAAM1,TBC1D9,PIK3IP1,KRT23,FBP1,EFNA1,TACSTD2,CCNG2,KYNU,BAMBI,TNFRSF21,STON1,S100A8,ABCG1,TUFT1,NBEA,ELF3,GPRC5A,SLC24A3,ERBB2,NEBL,BCAS1,SCPEP1,REEP5,RXRA,ADGRG6,ATP1B1,TNS3,SELENOP,GPR137B,FNBP1,SORL1
85	https://maayanlab.cloud/Enrichr/enrich?dataset=ca480288317a8c4acdc21bb072b1b2f2	SERPINE2,ITM2A,LEF1,DNAJC12,IGFBP2,NRN1,VEGFA,RRM2,TYMS,TRIB3,SLC38A1,SHMT2,ASNS,ATF5,STC2,MTHFD2,PHGDH,PRSS21,RBBP8,QPRT,WT1,IFITM1,CST7,IMPA2,DHCR7,LCP1,PYCR1,RRAGD,ACAT2,GATM,EBP,MPO,GGCT
86	https://maayanlab.cloud/Enrichr/enrich?dataset=33f625335660ebe09c987e1817b39b8c	VEGFA,CSRP2,IDI1,SEL1L3,EGLN3,P4HA1,NDRG1,VLDLR,ADM,BHLHE40,HMGA2,HK2,IGFBP2,SLC38A1,UCHL1,FAM13A,COL4A1,COL4A5,DPYSL2,FSTL1,TMEM45A,ALCAM,DUSP5,PNMA2,FBN2,ID3,PKIA,SFRP1,TMSB15A,DPYSL3,FHL1,SOX11,PCLAF,KLHL23,SYT1,NLGN4X,SORL1,BEX1,FZD7,SCG3,CDH2,FEZ1
87	https://maayanlab.cloud/Enrichr/enrich?dataset=0eb87ceed827c7723ce208dea7141c77	S100A14,PERP,S100A8,KLK7,MALL,ELF3,LAD1,LAMC2,KRT17,SCNN1A,CRABP2,KRT6B,RAB25,TRIM29,KRT5,SLPI,KRT16,ANXA3,PI3,DSG3,KLK10,S100A9,MAP7,DEFB1,SERPINB5,LCN2,EPCAM,SFN,GJB3,KRT14,RHOD,PDZK1IP1,FGFBP1,TACSTD2,KLK8,INAVA,DSC2,SPINT1,ESRP1
88	https://maayanlab.cloud/Enrichr/enrich?dataset=1b0772f78b30f63393f85e5cc5941931	SPRY1,RBMS1,ITM2A,UBASH3A,CD3D,HPGD,RASGRP1,AQP3,BCL11B,ITK,SCN3A,TAL1,ZAP70,RAP1GAP,MZB1,LEF1,ALDH1A2,JAM3,TSPAN7,ADA,ARHGEF2,ALOX5AP,RUNX1,NREP,ELOVL5,SATB1,ST6GAL1,PRKCH,PXDN,RHOH,LCP1,ARHGEF6,CDK6,VGLL4,BEX1,SORD,SELL,FNBP1L,SPTBN1,GIMAP6,ARHGDIB
89	https://maayanlab.cloud/Enrichr/enrich?dataset=de175c2cf6c21e73c7245fb0c2a38e94	SHCBP1,RAD51AP1,RRM2,RACGAP1,TPX2,NCAPG2,PLK1,FOXM1,BIRC5,FANCI,TRIP13,KIFC1,MAD2L1,CDK1,UBE2S,KIF20A,DLGAP5,CDCA8,SPAG5,AURKA,TK1,GTSE1,MYBL2,CDCA3,NUSAP1,STMN1,CDC20,BUB1,TOP2A,PRC1
90	https://maayanlab.cloud/Enrichr/enrich?dataset=ca1beb3fd2d90ebf58074c87f4698e6c	ARHGAP29,RRAGD,HOXC6,STXBP1,TUBA1A,C14orf132,PHYH,MXRA7,ANXA6,MAGED1,PNMA2,PRKCA,FGFR1,ANPEP,VIM,PYCR1,CBS,ASNS,MTHFD2,HMOX1,DPYSL2,CLGN,CEBPG,SYNM
91	https://maayanlab.cloud/Enrichr/enrich?dataset=46da88654f1e8f027e3d7c8ce2ad15b8	LAIR1,RNASE2,LAPTM5,PLEK,F13A1,CD69,ATP8B4,AIF1,LAMP5,SAMSN1,NUCB2,EMP3,HCLS1,ZEB2,CXCR4,MNDA,LMO2,SLA,TENT5A,IRAK3,DOCK2,PTPRC
92	https://maayanlab.cloud/Enrichr/enrich?dataset=d7b8d712496f20c63364fb75cdd37a1a	EIF1AY,CST7,KDM5D,DDX3Y,RPS4Y1,DACH1,AZU1,SLC25A6,LST1,EIF3E,EIF3H,RPS16,RPL18,RPS11,RPS2,RPL28,RPL10A,RPS20,RPL9,NOP53,EIF3K,RPS9,EEF2,RPL11,RPL34,RPL6,RPL3,RPS3,RPL22,RPL13A,RPL26,RPL21,RPL4,RPL29,RPL15,RPS8
93	https://maayanlab.cloud/Enrichr/enrich?dataset=7bfda0ccf3eabe041b16dba365f31a86	IFIT3,IFIT1
94
95	https://maayanlab.cloud/Enrichr/enrich?dataset=d55f0ff9c626f1afe5ddf3a8439456a1	RRAGD,CA2,MORC4,MTUS1,TYMS,SMC1A,KLF5,RHOBTB3,MSX1,HOXB6,PDGFRA,MECOM,PRAME,HOXC6,GCH1,ALDH1A2,GUCY1A1,NR2F2,HOXA10,OSR2,WT1,CAPN2,MGST2,TBX3,HHEX,PPARG,GATA3,MEIS2,GSTM3,MYBPC1,NID1,MAOA,LEF1,HSPA4L,EEF1A2,RGCC,POLD2,UCK2,MYC,CFD,TUFM,FOXA1
96	https://maayanlab.cloud/Enrichr/enrich?dataset=5ad3d15c0f11e8a9052ff1f177a7a806	CDKN1A,TAPBP,DUSP5,GABARAPL1,TNIP1,SLC7A11,SQSTM1,CTSB,ASPH,PLAT,MSMO1,ENO2,CCN2,LXN,WIPI1,GSDME,TGM2,SEL1L3,ABCC3,KDELR3,PSAP,G6PD,NPC1
97	https://maayanlab.cloud/Enrichr/enrich?dataset=6a139bcf720301ed1f4a4e0137a99003	ALDH1A3,PDP1,IGF2BP2,PLAT,UAP1,CDKN2A,NRN1,BEX1,WLS,MDK,CRYBG1,NT5E,IL13RA2,SPRY2,MOK,HOXB2,HMGA2,MAGEA3,JAM3,SRPX,ITGA4,FOXD1,MAGEA6,MAGEA12,EFNB2,FOSL1
98	https://maayanlab.cloud/Enrichr/enrich?dataset=fb9ec5089329371845bfc4202dc9ff8c	UNG,MCM5,NOP16,MCM4,SLC19A1,SRM,POLD1,BOP1,MCM3,FASN,NME4,AKAP1,NOP56,MCM6,TUBG1,PRMT1,IFRD2,SRSF7,C1QBP,FEN1,CTPS1,PCNA,RRM2,NOLC1,MCM2,CCDC85B,RANBP1
99	https://maayanlab.cloud/Enrichr/enrich?dataset=4af0cc574743edc57aab6189deba0135	ZNF185,GNAI1,CALD1,GCNT1,SMAD1,PRKCA,TCL1A,FADS3,IGLL1,IL6ST,QRSL1,PHYH,IGF2BP3,HLA-DPB1,CD19,ANKRD10,CD9,ETS2,GAB2,RHBDF2,CD79B,DNAJC6,BACH2,STX7,TNFSF4,TSPAN14,DIP2C,BLNK,TCF4,AKAP12,RUBCNL,CAPN3,CTIF,PDLIM1,FLNB,ATP8A1,MME,TRIM38,SATB2,LRIG1,TLE4,VPREB1,RHOBTB1,UXS1,PGBD5,FAM171A1
100	https://maayanlab.cloud/Enrichr/enrich?dataset=4e488ffbc7d616ebc64aa5585436a2ae	THOC7,PPM1D,HEATR6,SEMA3C,IGF1R,TPBG,AGR2,LXN,TP53,ZNF217,TRIM37,BCAS3,TUBD1,TPD52L1,AREG,ARMT1,APPBP2
101	https://maayanlab.cloud/Enrichr/enrich?dataset=c0b24637a29d34f5984b798caab5e047	VEGFA,TRIB1,STX1A,GLRX,CHI3L1,PDGFRA,HBP1,APOD,CSGALNACT1,SOX4,CCNG2,BTG1,SPRY2,EGR1,DUSP5,ISG20,BHLHE41,TRIB2,TM4SF1,SAT1,SRPX,SERPINE2,SOX9,SPRY4,PHLDA1,RELB,EMP1,TSC22D1
102	https://maayanlab.cloud/Enrichr/enrich?dataset=9a54eaad492cc34a7d15f744df884ee5	ATP2B1,DENND1B,PSD3,ZHX2,NCOA3,NCOA2,ARHGAP12,PLEKHA5,MNAT1,AFF1,RCOR1,CNOT4,PPP1R12A,CDK8,MAP2K4,CDYL,FBXO34,RREB1,FNDC3B,RAPGEF2,TBL1X
103	https://maayanlab.cloud/Enrichr/enrich?dataset=f5549b2240b48d538768989bd53ac957	ARHGDIB,CHST15,P4HA1,ACKR3,ADM,ENO2,SLC2A3,EGLN3,TPI1,GBE1,CLEC2B,TUBA4A,HMOX1,KDM3A,GPI,ARHGEF7,ABCB6,ENO1,BNIP3L,FTH1,LGALS8,UCHL1,NDUFA4,EMC3,MLLT11
104	https://maayanlab.cloud/Enrichr/enrich?dataset=d6f8fa5670dfc743e21d719c10491328	NCAPG2,MAD2L1,CDC45,DEK,USP1,GLUL,DLGAP5,MCM2,LMNB1,KIF4A,NDC80,NEMP1,TMPO,CENPU,TTK,VRK1,DSCC1,NUP155,DEPDC1,HMGB2,CCNA2,NCAPD2,DDAH1,CEP55,STC2,TRIP13,TACC3,SMC4,KIF20A,MYBL2,KIF11,STMN1,TACSTD2
105	https://maayanlab.cloud/Enrichr/enrich?dataset=b188e90b740e7d093af2d540747d6008	SFRP1,NXN,HOXB7,CPM,MT1E,ACO1,IRF8,LAMP5,PTPRN2,MNDA,G0S2,NAV3,NID1,PPIC,TUBB6,GNAI1,TWIST1,TMEM47,KIAA0930,DAPK1,ADGRL2,HOXB2,PRKAR2B,PSD3,PDGFC,PON2,TBC1D9,CA2
106	https://maayanlab.cloud/Enrichr/enrich?dataset=320ab00103eec5aa2fc0f00ed093c542	ITGA6,NRP1,PTPN12,AMPD3,SPRY4,PTPRE,NPC1,ITGA2,PHLDA1,SPRY2,HMGA2,MAP4K4,STC1,NPAS2,MMP1,STX1A,RNASE1,SOX9,CAMK2N1,TGM2,TGFA,ITGB5,DUSP4,LAMC2,ITGA3,PLAU,LAMB3,AHNAK2,TM4SF1,CD44,WWTR1,SRPX,ALDOC
107	https://maayanlab.cloud/Enrichr/enrich?dataset=0ace32ee245d7137239216f382c80171	ENTPD1,LPCAT1,DUSP22,PTPN6,IRF7,ICAM3,PLCG2,SP110,DENND2D,FNBP1,MX2,EBI3,SELL,ISG20,IFI44L,LAT2,ATP2A3,CD83,NFKBIA,CFLAR,IFIH1,IL2RG,BIRC3,GM2A,TNFAIP3,IRF8,CYFIP2,APOBEC3G,POU2AF1,HERC5,PIK3CD,PSMB9,LPXN,CD52,TRIM22,SERPINB9
108	https://maayanlab.cloud/Enrichr/enrich?dataset=b4d1dbcc12e4c9ab6e115eb93f6d4523	MX1,KRT7,UBE2L6,C3,IRF7,CXCL8,TAPBP,IFI44L,IFI27,IFI6,PARP12,TRIM22,CXCL1,SP100,IFI35,MVP,IRF9,XAF1,ADAR,DUSP5,HERC6,MX2,HLA-C,TNIP1,OAS2,OAS1,USP18,STAT1,PDZK1IP1,IFIH1,OPTN,HLA-E,OAS3,GBP1,LIF
109	https://maayanlab.cloud/Enrichr/enrich?dataset=0668f222ad9bc0329460a8fc5b7086c4	LTBP3,COL6A1,WWTR1,BCHE,PTN,SYNM,NDRG1,NT5E,PLAT,KHDRBS3,MAGEA3,PAM,MAGEA6,MAGEA12,ALDH1A3,SPRY1,KCNN4,PITPNC1,SPRY4,PHLDA1,SPRY2,TGM2,ETV1,TRIB2,DUSP4,ERBB3,DUSP6,ROBO1,CSGALNACT1,RNF128
110	https://maayanlab.cloud/Enrichr/enrich?dataset=73bc683dbba725ab92c9dc6c903f66d7	CST3,RHOB,GATA3,ABAT,ANXA6,ESR1,PARL,MXRA7,TSPAN13,AP2M1,PSMD2,GREB1,GSTM3,RAD23B
111	https://maayanlab.cloud/Enrichr/enrich?dataset=d93c82f6362e4c21daeea3c8bcd3e237	PBXIP1,LBH,GIMAP4,HBP1,IFITM1,IL7R,FYB1,CCNG2,BTG1,RNF44,SUN2,YPEL5,WDTC1,PNRC1,IGBP1,PIK3IP1,TXNIP
112	https://maayanlab.cloud/Enrichr/enrich?dataset=9a538f23a986f2a091d48bb23d86d162	FAT1,LAMB1,MPRIP,DBN1,PDGFC,SSRP1,ADA,PRKCA,PFN2,MYB,CTSG,SERINC5,CD1B,KHDRBS3,NUCB2,SLIT1,CD1E,BEX1,USP7,MLLT11,NME4
113	https://maayanlab.cloud/Enrichr/enrich?dataset=36c0a45cea68ff2d9f22000dc4ad8acb	FBLN1,TNFAIP2,ASS1,IFI44,SQSTM1,AKR1B1,ISG20,TFPI2,ANPEP,TNIP1,EEF1A2,GOLGA8A,IFIH1,CXCL1,ICAM1,C3,RELB,CXCL3,CXCL8,ZC3H12A,COL16A1,CXCL2,DDIT3,MAFF,ATF3,NFKBIA,SOD2,TNFAIP3,TRIP6,PIR,C1R,PPP1R15A,TNFAIP6,BHLHE40,KLF10,EFNA1,SLC2A6
114	https://maayanlab.cloud/Enrichr/enrich?dataset=d942e90d8f969b75c8facd0a7faee550	CAVIN1,CALD1,PEA15,CCN1,AMIGO2,LOXL1,SEC23A,CDC42EP3,ADAMTS1,ITGA5,VEGFC,LOX,ACTN1,FHL1,CCN2,MXRA7,NR2F2,GLIPR1,MYL9,TNFRSF12A,MICAL2,COL1A1,AXL,INHBA,DUSP3
115	https://maayanlab.cloud/Enrichr/enrich?dataset=120db457381dcc8a28905c2cdad50f65	TNFSF10,IFIT2,IFIT3,TAP1,MX1,IFIT1,SAMD9,TRIM21,UBE2L6,IRF9,XAF1,NMI,SP110,IFI44,OASL,HERC6,HERC5,MX2,IFI44L,OAS2,DDX60,OAS1,IFI6,USP18,PARP12,PSMB8,TRIM22,PLSCR1,STAT1,IFIH1,OAS3
116	https://maayanlab.cloud/Enrichr/enrich?dataset=e8520fe4f0d8320ea741bd2304c815f0	NRP1,ARID5B,SEMA6A,COLEC12,SLIT2,PALLD,NOTCH2,ARHGAP29,PPP3CA,CADM1,CALD1,EIF4G3,ASAP2,DSE,FBN1,AUTS2,FBN2,CLU,UTRN,MET,KCTD12,NEO1,DAAM2,LIMCH1,HECA,JAM3,TRIM2,MAF,LRIG1,TLE4,SYNE1
117	https://maayanlab.cloud/Enrichr/enrich?dataset=74caed02525e72b36ee333679691a7e0	LGALS3BP,ABLIM1,CD9,SPRY4,CAPN2,EPHA2,DUSP6,COL6A1,TIMP3,ITGA3,TFPI2,LGALS1,GDPD5,AHNAK,AQP3,DUSP4
118	https://maayanlab.cloud/Enrichr/enrich?dataset=5e65f58c6ce4778587d2a4c0ec4fef58	PPL,MEIS1,NXN,GPRC5A,SLCO3A1,FLRT3,CYP1B1,CHST15,TACSTD2,ABLIM1,WNT5A,MTUS1,KRT17,CRABP2,PBX1,LITAF,TNS3,AQP3,MATN2,LAMC2,TPM2,IGFBP2,UCHL1,KRT8,LIMCH1,DHCR24,MSLN
119	https://maayanlab.cloud/Enrichr/enrich?dataset=f160b6f31b3423b2d908fda02c964ef3	RRM2,RFC3,CDC6,FANCI,TRIP13,MCM4,CDC45,EZH2,MCM10,SPAG5,DTL,RANBP1,EXO1,SMC2,PRC1
120	https://maayanlab.cloud/Enrichr/enrich?dataset=62dec33490d4f96ed37bed12a2d6f175	EIF3L,HBP1,CDK19,NOP53,CLK4,SLC35E2B,PLXNB2,CDKN1A,CYFIP2,DDB2,XPC,TPP1,PAN2,TUG1,SPATA20,GRN,IGF2R,TXNIP
121
122	https://maayanlab.cloud/Enrichr/enrich?dataset=bf3169bf11a122628e2fe67511624002	CBX6,DPYSL2,NT5E,PLOD1,ACTN1,ARMCX2,SERPINH1,CEP55,TPX2,NID2,CENPF,SMC4,KIF20A,CDC20,SHCBP1,DTL
123	https://maayanlab.cloud/Enrichr/enrich?dataset=2cdda99c4eeb3e4c3458b9b48854ec7e	TPM1,CCN1,THBS1,AMIGO2,RBP1,TAGLN,FSTL1,FHL1,CCN2,SERPINE1,PALLD,CDH2
124
125	https://maayanlab.cloud/Enrichr/enrich?dataset=54400a0231728e59c30a3438e27d5dbb	IRS2,INSIG1,NEU1,CYP51A1,SIK1,HMGCS1,FDPS,ACSL3,CDKN1A,SQLE,HMGCR,SCD,LDLR,ARMCX3,DNAJB2,EIF2AK3,RCAN1,IDI1,HERPUD1,DDIT3,ATF3,IFRD1,ACSL1,NSDHL,DHCR7,SQSTM1,GABARAPL1,DHCR24,LSS,XBP1,WIPI1
126
127	https://maayanlab.cloud/Enrichr/enrich?dataset=736dc16f0dc36e8ae35e13bc210dda3a	AFF1,WIPF1,CREM,LAPTM5,EVI2A,SAMSN1,HCLS1,LXN,SAT1,CD53,C5AR1,TNFAIP3,DUSP4,RGS2
128	https://maayanlab.cloud/Enrichr/enrich?dataset=57e20ff726744d44ef253e7caabd97cc	SHCBP1,RRM2,RACGAP1,TPX2,CCNB1,NCAPH,KIF4A,SPAG5,AURKA,NUSAP1,PRC1
129	https://maayanlab.cloud/Enrichr/enrich?dataset=aafde91ea1f8c690d101554f9daf3a26	SHCBP1,RRM2,TPX2,NCAPG2,FOXM1,PRIM1,FANCI,CENPF,BRCA1,CDC45,NCAPH,KIF15,LMNB1,KIF4A,RNASEH2A,TTK,TIMELESS,PBK,SPC25,ASF1B,KIF11,EXO1,DHFR,BUB1,CDK2,PRC1
130
131	https://maayanlab.cloud/Enrichr/enrich?dataset=6c8978b22aec87a04aa85760092cbf17	UTP14A,SLC25A32,RRP12,TWNK,PNO1,DKC1,TRIB3,IMP4
132
133
134	https://maayanlab.cloud/Enrichr/enrich?dataset=384e7ce8b9828291e9cb13ca792f5f13	TSPAN8,HOXB6,LSR,EXPH5,ESRP2,PHLDA2,SCNN1A,RAB25,ERBB3,MPZL2,CDH1,FAR2,MYO1D,PRDX2,MAPK13,EPCAM,SPINT1,CDS1,MYO6,ESRP1
135	https://maayanlab.cloud/Enrichr/enrich?dataset=ac4e5a6c127c96eb6dfacaa2cb733c55	PLEKHA5,TRIB1,GCNT3,ELF3,GPX2,HSPG2,EPHA2,AGR2,MGLL,MLPH,KLF5,ZFP36,KLF6,CD55,OPHN1,GOLGA8A,AREG,LAMB3,PIK3C2B,JUP,PPL,AMIGO2,ESRP2,SCNN1A,CDH1,EPCAM
136	https://maayanlab.cloud/Enrichr/enrich?dataset=012d0d4e3bf51af277e0cc16a7069f38	CALD1,NCAM1,DMD,SLC16A1,HEPH,MATN2,RCAN2,RUNX1T1,COL4A5,LGR4,SETBP1,COL4A6,CADM1,ADGRL2,SLC24A3,PEG10,WWTR1,PDZRN3,PLCB4,PBX1,SORBS1,NOVA1,PTP4A3,SLC38A1,CASQ2,SYNM,ANK2,ZFPM2,GRB14,PYGM,SOBP,SOX11,ABAT,CAP2
137	https://maayanlab.cloud/Enrichr/enrich?dataset=9484611d37a0d1ddb5e02376f558ca1a	KYNU,KRT7,MET,ANXA1,GPRC5A,ANXA3,ALCAM,TFPI2,AHR,NRP1,SIK1,DKK1,NT5E,RELB,TM4SF1,DUSP4
